# Supplementary material for: Can Brain Volume-Driven Characteristic Features Predict the Response of Alzheimer’s Patients to Repetitive Transcranial Magnetic Stimulation? A Pilot Study
Source: Brain Sci. 2024 Feb 28;14(3):226. doi: 10.3390/brainsci14030226 (PMC10968477; doi:10.3390/brainsci14030226)
Supplement: Supplementary file 1 [file brainsci-14-00226-s001.zip]

Archive with 1 entries (1 files):
- brainsci-2886314-supplementary.pdf
